# Supplementary material for: Microscopic characterization and strength characteristics of cemented backfill under different humidity curing conditions
Source: R Soc Open Sci. 2019 Dec 4;6(12):191227. doi: 10.1098/rsos.191227 (PMC6936273; doi:10.1098/rsos.191227)
Supplement: Particle size distribution data [file rsos191227supp1.xlsx]

## Sheet: Particle size distribution
Stone powder		Tailings
Particle size	Cumulative	Particle size	Cumulative
0.02		0.02
0.022	0	0.022	0
0.025	0	0.025	0
0.028	0	0.028	0
0.032	0	0.032	0
0.036	0	0.036	0
0.04	0	0.04	0
0.045	0	0.045	0
0.05	0	0.05	0
0.056	0	0.056	0
0.063	0	0.063	0
0.071	0	0.071	0
0.08	0	0.08	0
0.089	0	0.089	0
0.1	0	0.1	0
0.112	0	0.112	0
0.126	0	0.126	0
0.142	0	0.142	0
0.159	0	0.159	0
0.178	0	0.178	0
0.2	0	0.2	0
0.224	0	0.224	0
0.252	0	0.252	0.05
0.283	0	0.283	0.13
0.317	0.02	0.317	0.24
0.356	0.13	0.356	0.37
0.399	0.47	0.399	0.53
0.448	1.07	0.448	0.71
0.502	1.87	0.502	0.91
0.564	2.87	0.564	1.14
0.632	4.02	0.632	1.39
0.71	5.26	0.71	1.67
0.796	6.55	0.796	1.97
0.893	7.84	0.893	2.31
1.002	9.09	1.002	2.68
1.125	10.29	1.125	3.1
1.262	11.44	1.262	3.57
1.416	12.56	1.416	4.1
1.589	13.68	1.589	4.7
1.783	14.84	1.783	5.37
2	16.09	2	6.12
2.244	17.45	2.244	6.97
2.518	18.95	2.518	7.92
2.825	20.59	2.825	8.98
3.17	22.37	3.17	10.17
3.557	24.27	3.557	11.49
3.991	26.27	3.991	12.95
4.477	28.34	4.477	14.56
5.024	30.45	5.024	16.32
5.637	32.56	5.637	18.23
6.325	34.64	6.325	20.3
7.096	36.68	7.096	22.51
7.962	38.66	7.962	24.85
8.934	40.58	8.934	27.31
10.024	42.44	10.024	29.86
11.247	44.24	11.247	32.47
12.619	45.98	12.619	35.11
14.159	47.68	14.159	37.75
15.887	49.35	15.887	40.35
17.825	51	17.825	42.89
20	52.65	20	45.35
22.44	54.32	22.44	47.71
25.179	56.03	25.179	49.96
28.251	57.81	28.251	52.11
31.698	59.7	31.698	54.15
35.566	61.73	35.566	56.1
39.905	63.93	39.905	57.98
44.774	66.33	44.774	59.79
50.238	68.94	50.238	61.55
56.368	71.77	56.368	63.27
63.246	74.78	63.246	64.96
70.963	77.93	70.963	66.65
79.621	81.14	79.621	68.37
89.337	84.32	89.337	70.16
100.237	87.38	100.237	72.08
112.468	90.22	112.468	74.2
126.191	92.76	126.191	76.58
141.589	94.94	141.589	79.25
158.866	96.73	158.866	82.23
178.25	98.12	178.25	85.46
200	99.11	200	88.82
224.404	99.76	224.404	92.13
251.785	99.97	251.785	95.14
282.508	100.01	282.508	97.59
316.979	100.01	316.979	99.27
355.656	100.01	355.656	99.94
399.052	100.01	399.052	100.01
447.744	100.01	447.744	100.01
502.377	100.01	502.377	100.01
563.677	100.01	563.677	100.01
632.456	100.01	632.456	100.01
709.627	100.01	709.627	100.01
796.214	100.01	796.214	100.01
893.367	100.01	893.367	100.01
1002.37	100.01	1002.37	100.01
1124.68	100.01	1124.68	100.01
1261.91	100.01	1261.91	100.01
1415.89	100.01	1415.89	100.01
1588.66	100.01	1588.66	100.01
1782.5	100.01	1782.5	100.01
2000	--	2000	--
