# Supplementary material for: Microscopic characterization and strength characteristics of cemented backfill under different humidity curing conditions
Source: R Soc Open Sci. 2019 Dec 4;6(12):191227. doi: 10.1098/rsos.191227 (PMC6936273; doi:10.1098/rsos.191227)
Supplement: NMRT2 spectrum data [file rsos191227supp2.xlsx]

## Sheet: 0%
Relaxation time(ms)	Intensity(a.u)
	C1A1	C1A2	C1A3	C1A4	C1A5	C1A6	C1A7	C1A8
0.01	0.000583	0.000533	0.000528	0.000429	0.000541	0.000611	0.000545	0.00065
0.0115	0.00361	0.0033	0.00327	0.00266	0.00335	0.00378	0.00337	0.00402
0.01322	0.01764	0.01611	0.01598	0.01297	0.01638	0.01848	0.01648	0.01966
0.0152	0.07005	0.06401	0.06346	0.05153	0.06507	0.07342	0.06546	0.0781
0.01748	0.23248	0.21244	0.21062	0.17103	0.21595	0.24366	0.21722	0.25919
0.02009	0.65974	0.6029	0.59772	0.48543	0.61282	0.69145	0.61639	0.73558
0.0231	1.63331	1.49276	1.47999	1.20226	1.51722	1.71183	1.52574	1.82136
0.02656	3.58891	3.2808	3.25296	2.6439	3.33411	3.76151	3.3514	4.00336
0.03054	7.10301	6.49577	6.4416	5.24029	6.59975	7.4448	6.62891	7.92774
0.03511	12.8217	11.7329	11.6388	9.48163	11.9163	13.4391	11.9541	14.3239
0.04037	21.3344	19.5404	19.3962	15.8323	19.8358	22.3626	19.8617	23.8685
0.04642	33.017	30.2764	30.0905	24.6208	30.7149	34.6088	30.6767	37.016
0.05337	47.883	43.9699	43.7978	35.9293	44.5774	50.1888	44.3785	53.8355
0.06136	65.4826	60.2205	60.2077	49.5087	61.0188	68.6219	60.5179	73.8942
0.07055	84.8789	78.1661	78.5939	64.742	79.1799	88.9052	78.2152	96.2176
0.08111	104.713	96.5342	97.8445	80.6714	97.8012	109.577	96.2437	119.338
0.09326	123.353	113.778	116.545	96.0925	115.354	128.869	113.181	141.428
0.10723	139.1	128.276	133.105	109.703	130.229	144.928	127.594	160.496
0.12329	150.424	138.571	145.932	120.276	140.958	156.076	138.209	174.623
0.14175	156.189	143.583	153.632	126.834	146.433	161.062	144.06	182.189
0.16298	155.825	142.768	155.221	128.775	146.075	159.267	144.582	182.079
0.18738	149.423	136.197	150.312	125.945	139.93	150.813	139.664	173.846
0.21544	137.719	124.526	139.221	118.65	128.655	136.553	129.669	157.81
0.24771	121.974	108.901	122.962	107.606	113.41	117.941	115.415	135.08
0.2848	103.77	90.7993	103.112	93.8401	95.6705	96.8034	98.1079	107.48
0.32746	84.7588	71.8368	81.572	78.5705	77.0183	75.0648	79.2122	77.3686
0.37649	66.4292	53.5648	60.2717	63.0551	58.9352	54.4859	60.2815	47.3418
0.43288	49.9331	37.2864	40.8914	48.4474	42.6427	36.46	42.7581	19.8878
0.4977	35.9979	23.9192	24.6553	35.6688	28.9987	21.8949	27.7932	0
0.57224	24.9265	13.9314	12.2335	25.3239	18.4593	11.1882	16.1222	0
0.65793	16.6661	7.3551	3.75568	17.6704	11.0989	4.27846	8.02146	0
0.75646	10.913	3.8662	0	12.6473	6.67707	0.7508	3.34673	0
0.86975	7.2249	2.90298	0	9.94493	4.73419	0	1.63199	0
1	5.11675	3.79293	0	9.09907	4.69405	1.1891	2.21872	0
1.14976	4.13028	5.8627	0	9.58448	5.95724	3.69468	4.38314	0
1.32194	3.87465	8.5168	2.31001	10.8928	7.97248	6.84389	7.43944	0
1.51991	4.31998	11.2815	5.38834	12.5857	10.2816	10.1261	10.808	0
1.74753	7.6472	13.8187	8.34528	14.3223	12.5394	13.1727	14.0483	7.23655
2.00923	10.3501	15.9178	12.0716	15.8651	14.5131	15.7491	16.8636	15.0266
2.31013	12.3168	17.4749	15.2163	17.0713	16.0696	17.7348	19.0857	21.3627
2.65609	13.5687	18.4671	17.3889	17.8758	17.1549	19.0968	20.6501	26.1401
3.05386	14.1882	18.927	18.6616	18.2709	17.7729	20.0354	21.5676	29.4041
3.51119	14.2808	18.9205	19.1572	18.2876	17.9651	20.4816	21.8983	31.298
4.03702	13.9565	18.5297	19.0173	17.9793	17.794	20.2749	21.7297	32.019
4.64159	13.3192	17.8404	18.3834	17.4094	17.331	19.561	21.1598	31.7846
5.3367	12.4607	16.9339	17.3862	16.6427	16.6471	18.5274	20.286	30.8093
6.13591	11.4589	15.8824	16.1396	15.7394	15.8076	17.53	19.1975	29.2899
7.0548	10.3768	14.7469	14.7384	14.7521	14.8696	16.4194	17.9718	27.3973
8.11131	9.26387	13.5767	13.2591	13.7249	13.8801	15.2515	16.6729	25.2744
9.32603	8.15748	12.4099	11.7607	12.6925	12.8767	14.0703	15.3519	23.0356
10.7227	7.08464	11.2748	10.3642	11.6816	11.888	12.909	14.0475	20.7694
12.3285	6.06396	10.1914	9.42588	10.7114	10.9347	11.7915	12.7881	18.5418
14.1747	5.10733	9.17293	8.53336	9.79493	10.0312	10.7341	11.5932	16.3997
16.2975	4.22147	8.22701	7.69677	8.94031	9.18645	9.74694	10.4752	14.3746
18.7382	3.52511	7.35722	6.92181	8.15175	8.4054	8.83537	9.44088	12.486
21.5444	3.35021	6.56399	6.21084	7.43047	7.68985	8.00114	8.49283	10.7436
24.7708	3.19119	5.84558	5.56375	6.77553	7.03927	7.24337	7.63055	9.15047
28.4804	3.04755	5.19867	4.97869	6.18447	6.45154	6.55935	6.85133	7.70464
32.7455	2.9185	4.619	4.45265	5.65383	5.92342	5.94515	6.151	6.40055
37.6494	2.8031	4.10173	3.9819	5.17954	5.45105	5.39611	5.52446	5.23042
43.2876	2.7003	3.64178	3.56231	4.75719	5.03017	4.90717	4.96613	4.18509
49.7702	2.60903	3.23403	3.18959	4.38232	4.65641	4.47317	4.47025	3.25473
57.2237	2.52823	2.8735	2.85945	4.0505	4.32543	4.08901	4.03108	2.42932
65.7933	2.45687	2.55542	2.56776	3.75748	4.03306	3.74976	3.6431	1.69901
75.6463	2.39398	2.27534	2.31058	3.49926	3.77533	3.4508	3.30106	1.05436
86.9749	2.33865	2.02913	2.08426	3.2721	3.54854	3.1878	3.00007	0.48646
100	2.29004	1.81299	1.88539	3.07257	3.3493	2.95679	2.73562	0
114.976	2.2474	1.62349	1.7109	2.89753	3.17448	2.75414	2.50358	0
132.194	2.21004	1.45752	1.55797	2.74416	3.02128	2.57658	2.30022	0
151.991	2.17734	1.31229	1.42407	2.60991	2.88715	2.42115	2.12217	0
174.753	2.14873	1.18531	1.30694	2.49248	2.76982	2.28521	1.96643	0
200.923	2.12373	1.07437	1.20455	2.38986	2.66727	2.1664	1.83029	0
231.013	2.13752	0.9775	1.11511	2.30022	2.57769	2.06263	1.71137	0
265.609	2.16826	0.89295	1.03703	2.22197	2.49949	1.97204	1.60755	0
305.386	2.19499	0.8192	0.9689	2.1537	2.43125	1.893	1.51696	0
351.119	2.21827	0.75489	0.90947	2.09416	2.37173	1.82407	1.43795	0
403.702	2.2385	0.69883	0.85765	2.04225	2.31984	1.76397	1.36905	0
464.159	2.25611	0.64997	0.81249	1.997	2.27461	1.7116	1.30901	0
533.67	2.27144	0.6074	0.77314	1.95758	2.2352	1.66596	1.25668	0
613.591	2.28476	0.57033	0.73885	1.92323	2.20087	1.6262	1.2111	0
705.48	2.29635	0.53804	0.70899	1.89332	2.17096	1.59157	1.1714	0
811.131	2.30643	0.50993	0.68299	1.86728	2.14493	1.56142	1.13683	0
932.603	2.31519	0.48545	0.66035	1.8446	2.12225	1.53517	1.10673	0
1072.27	2.32281	0.46415	0.64064	1.82486	2.10252	1.51232	1.08052	0
1232.85	2.32944	0.4456	0.62349	1.80768	2.08534	1.49243	1.05771	0
1417.47	2.3352	0.42946	0.60855	1.79272	2.07038	1.47511	1.03786	0
1629.75	2.34021	0.41542	0.59556	1.77971	2.05737	1.46005	1.02059	0
1873.82	2.34458	0.4032	0.58425	1.76838	2.04605	1.44694	1.00555	0
2154.43	2.34837	0.39256	0.57441	1.75853	2.03619	1.43553	0.99247	0
2477.08	2.35168	0.38331	0.56585	1.74995	2.02762	1.4256	0.98108	0
2848.04	2.35455	0.37526	0.5584	1.74249	2.02016	1.41697	0.97118	0
3274.55	2.35705	0.36826	0.55192	1.736	2.01367	1.40945	0.96256	0
3764.94	2.35922	0.36217	0.54628	1.73036	2.00802	1.40292	0.95507	0
4328.76	2.36111	0.35687	0.54138	1.72544	2.00311	1.39723	0.94855	0
4977.02	2.36275	0.35226	0.53711	1.72117	1.99884	1.39228	0.94287	0
5722.37	2.36418	0.34825	0.5334	1.71745	1.99512	1.38798	0.93794	0
6579.33	2.36543	0.34476	0.53017	1.71422	1.99189	1.38424	0.93365	0
7564.63	2.36651	0.34172	0.52736	1.71141	1.98908	1.38098	0.92991	0
8697.49	2.36745	0.33908	0.52492	1.70896	1.98663	1.37815	0.92666	0
10000	2.36827	0.33679	0.52279	1.70683	1.9845	1.37569	0.92384	0

## Sheet: 30%
Relaxation time(ms)	Intensity(a.u)
	C2A1	C2A2	C2A3	C2A4	C2A5	C2A6	C2A7	C2A8
0.01	0.000674	0.000672	0.000697	0.000491	0.000302	0.000392	0.000171	0.000219
0.0115	0.00475	0.00474	0.00492	0.00347	0.00213	0.00277	0.00121	0.00155
0.01322	0.026	0.02592	0.0269	0.01895	0.01164	0.01512	0.0066	0.00846
0.0152	0.11396	0.11362	0.11794	0.08308	0.05103	0.0663	0.02893	0.03708
0.01748	0.41209	0.41086	0.42645	0.30042	0.18452	0.23975	0.10463	0.1341
0.02009	1.26026	1.2565	1.30408	0.91873	0.5643	0.73325	0.32006	0.41022
0.0231	3.33098	3.32095	3.44617	2.42824	1.49151	1.93819	0.84641	1.08484
0.02656	7.75275	7.72898	8.01769	5.65136	3.47148	4.51189	1.97231	2.52795
0.03054	16.1478	16.0966	16.6871	11.7698	7.23067	9.40082	4.11718	5.27731
0.03511	30.5182	30.4158	31.4965	22.2403	13.6656	17.7775	7.81102	10.0126
0.04037	52.9587	52.7653	54.5443	38.5836	23.7141	30.8794	13.6364	17.4809
0.04642	85.2392	84.889	87.5259	62.0763	38.1667	49.774	22.141	28.3839
0.05337	128.347	127.735	131.239	93.4149	57.4593	75.1017	33.7365	43.2445
0.06136	182.101	181.061	185.18	132.431	81.4951	106.856	48.5981	62.2737
0.07055	244.916	243.206	247.331	177.926	109.539	144.249	66.5796	85.2542
0.08111	313.782	311.062	314.197	227.66	140.213	185.681	87.1528	111.459
0.09326	384.446	380.284	381.086	278.508	171.589	228.828	109.386	139.621
0.10723	451.78	445.688	442.587	326.754	201.39	270.817	131.975	167.982
0.12329	510.274	501.799	493.173	368.491	227.227	308.493	153.335	194.41
0.14175	554.579	543.455	527.846	400.063	246.879	338.728	171.754	216.609
0.16298	580.044	566.394	542.731	418.505	258.538	358.753	185.593	232.386
0.18738	583.172	567.733	535.545	421.923	261.019	366.482	193.499	239.947
0.21544	561.97	546.274	505.869	409.772	253.9	360.776	194.586	238.18
0.24771	516.143	502.623	455.194	382.974	237.59	341.622	188.576	226.862
0.2848	447.15	439.099	386.729	343.858	213.292	310.199	175.848	206.738
0.32746	358.097	359.462	305.012	295.884	182.877	268.789	157.406	179.458
0.37649	253.476	268.503	215.378	243.201	148.658	220.543	134.752	147.345
0.43288	138.778	171.539	123.36	190.073	113.101	169.094	109.681	113.067
0.4977	19.9828	73.8902	34.1243	140.326	78.5285	118.102	84.0483	79.2544
0.57224	0	0	0	96.8963	46.8634	70.8016	59.5266	48.1618
0.65793	0	0	0	61.5873	19.4651	29.6474	37.433	21.4291
0.75646	0	0	0	35.046	0	0	18.6319	0
0.86975	0	0	0	16.9297	0	0	3.52693	0
1	0	0	0	6.18672	0	0	0	0
1.14976	0	0	0	1.36852	0	0	0	0
1.32194	0	0	0	0.9106	0	0	0	0
1.51991	0	0	0	3.3421	0	0	0	0
1.74753	0	0	0	11.6562	0.11466	0	0.38571	0
2.00923	0	0	0	22.0154	4.08244	3.76838	3.28261	2.96618
2.31013	0	0	0	30.6297	7.83702	9.95561	6.0425	7.4869
2.65609	0	0	0.64346	37.0857	10.8781	15.3781	8.30842	11.2206
3.05386	0	0.27668	2.413	41.3828	13.1023	19.5211	10.0061	14.0203
3.51119	0	1.32617	4.57543	43.7165	14.5397	22.332	11.1246	15.8983
4.03702	0	2.1877	6.18574	44.3753	15.2902	23.9366	11.7042	16.9446
4.64159	0	2.82367	7.2616	43.6807	15.4525	24.5149	11.831	17.286
5.3367	0	3.24043	7.86756	41.9428	15.1342	24.2636	11.596	17.0598
6.13591	0	3.4641	8.08526	39.4434	14.4548	23.3748	11.087	16.3991
7.0548	0	3.52839	7.99791	36.4322	13.5194	22.0223	10.3821	15.4242
8.11131	0	3.46787	7.68237	33.1155	12.417	20.3557	9.5482	14.2382
9.32603	0	3.31452	7.20536	29.9567	11.2199	18.4988	8.64	12.9261
10.7227	0	3.09614	6.62235	29.0839	9.9845	16.5497	7.70059	11.5563
12.3285	0	2.83575	5.97773	28.1397	8.7535	14.584	6.76276	10.1788
14.1747	0	2.55174	5.3059	27.1691	7.55787	12.6575	5.85044	8.83014
16.2975	0	2.2583	4.6326	26.2053	6.41897	10.8095	4.98026	7.53757
18.7382	0	1.96599	3.97638	25.272	5.35053	9.06606	4.16302	6.31911
21.5444	0	1.68237	3.34998	24.3853	4.36037	7.44303	3.40496	5.18556
24.7708	0	1.41259	2.76158	23.5555	3.45183	5.94824	2.70889	4.14225
28.4804	0	1.15991	2.21589	22.7879	2.62505	5.10673	2.38039	3.19045
32.7455	0	0.92614	1.71499	22.0848	1.87786	5.52227	2.75093	2.32857
37.6494	0	0.71203	1.25907	21.4457	1.20659	5.86974	3.07214	1.55306
43.2876	0	0.51756	0.84703	20.8686	0.60661	6.16107	3.35061	0.85916
49.7702	0	0.34217	0.47686	20.3503	0.07281	6.40599	3.59207	1.05667
57.2237	0	0.18498	0.14602	19.887	0	6.61246	3.80147	1.40451
65.7933	0	0.04488	0	19.4744	0	6.78697	3.98311	1.70826
75.6463	0	0	0	19.1082	0.32372	6.93486	4.14071	1.97258
86.9749	0	0	0	18.7841	0.73237	7.06049	4.27747	2.20222
100	0	0	0	18.4979	1.08916	7.16747	4.39619	2.40155
114.976	0	0	0	18.2457	1.40036	7.25876	4.49926	2.5745
132.194	0	0	0	18.0239	1.67163	7.33681	4.58876	2.72456
151.991	0	0	0.86693	17.8291	1.90796	7.40368	4.66649	2.85477
174.753	0	1.33459	1.89253	17.6582	2.11378	7.46106	4.73401	2.96774
200.923	0	2.57207	2.78606	17.5085	2.29295	7.51037	4.79267	3.06578
231.013	0	3.65037	3.56456	17.3774	2.44891	7.55281	4.84364	3.15086
265.609	6.2e-05	4.58974	4.24251	17.2629	2.58459	7.58938	4.88793	3.2247
305.386	1.12061	5.40813	4.83279	17.1627	2.70262	7.62092	4.92643	3.28882
351.119	2.16837	6.12083	5.34666	17.0752	2.80535	7.64816	4.95988	3.34447
403.702	3.0807	6.74136	5.79397	16.9989	2.89471	7.6717	4.98897	3.39279
464.159	3.87507	7.28157	6.1833	16.9323	2.97242	7.69205	5.01425	3.43474
533.67	4.56668	7.75179	6.52225	16.8742	3.04002	7.70968	5.03623	3.4712
613.591	5.16866	8.16105	6.81721	16.8235	3.09882	7.72494	5.05534	3.5029
705.48	5.69257	8.51722	7.07387	16.7794	3.14995	7.73816	5.07195	3.53044
811.131	6.14851	8.82716	7.29719	16.7409	3.19443	7.74962	5.0864	3.55437
932.603	6.54526	9.09685	7.49149	16.7074	3.23311	7.75957	5.09896	3.57517
1072.27	6.89047	9.33152	7.66053	16.6782	3.26678	7.76819	5.10988	3.59325
1232.85	7.19084	9.53568	7.8076	16.6529	3.29607	7.77568	5.11937	3.60896
1417.47	7.45217	9.71331	7.93554	16.6307	3.32154	7.78217	5.12763	3.62262
1629.75	7.67952	9.86785	8.04683	16.6115	3.3437	7.78782	5.13482	3.63449
1873.82	7.87731	10.0023	8.14365	16.5947	3.36297	7.79272	5.14106	3.64481
2154.43	8.04938	10.1192	8.22787	16.5801	3.37973	7.79697	5.14649	3.65379
2477.08	8.19906	10.221	8.30113	16.5674	3.39431	7.80067	5.15122	3.66159
2848.04	8.32926	10.3095	8.36486	16.5564	3.40699	7.80389	5.15533	3.66838
3274.55	8.44252	10.3864	8.42029	16.5468	3.41802	7.80668	5.1589	3.67428
3764.94	8.54105	10.4534	8.4685	16.5384	3.42761	7.80911	5.162	3.67941
4328.76	8.62675	10.5117	8.51044	16.5311	3.43595	7.81122	5.16471	3.68387
4977.02	8.70129	10.5624	8.54692	16.5248	3.44321	7.81305	5.16706	3.68775
5722.37	8.76613	10.6064	8.57865	16.5193	3.44952	7.81464	5.17126	3.69113
6579.33	8.82253	10.6448	8.60624	16.5145	3.45501	7.81603	5.17581	3.69406
7564.63	8.87158	10.6781	8.63025	16.5103	3.45978	7.81724	5.17977	3.69661
8697.49	8.91425	10.7071	8.65113	16.5067	3.46393	7.81828	5.18321	3.69883
10000	8.95136	10.7324	8.66929	16.5036	3.46754	7.81919	5.1862	3.70076

## Sheet: 70%
Relaxation time(ms)	Intensity(a.u)
	C3A1	C3A2	C3A3	C3A4	C3A5	C3A6	C3A7	C3A8
0.01	0	0	0	0	0	0	0	8.1e-05
0.0115	0	0	0	0	0	0	0	0.000573
0.01322	0	0	0	0	0	0	0	0.00313
0.0152	0	0	0	0	0	0	0	0.01374
0.01748	0	0	0	0	0	0	0	0.04975
0.02009	0	0	0	0	0	0	0	0.15275
0.0231	0	0	0	0	0	0	0	0.40767
0.02656	0	0	0	0	0	0	0	0.96849
0.03054	0	0	0	0	0	0	0	2.09518
0.03511	0	0	0	0	0	0	0	4.21354
0.04037	0	0	0	0	0	0	0	8.00702
0.04642	0	0	0	0	0	0	0	14.5256
0.05337	0	0	0	0	0	0	0	25.2567
0.06136	0	0	0	0	0	0	0	42.0767
0.07055	0	0	0	0	0	0	0	67.0226
0.08111	0	0	0	0	0	0	0	101.888
0.09326	33.9504	0	0	0	0	0	0	147.727
0.10723	91.917	0	0	0	0	0	0	204.39
0.12329	170.646	0	0	0	0	0	0	270.216
0.14175	267.515	90.3531	0	0	0	0	0	341.95
0.16298	376.883	217.236	0	0	0	0	0	414.916
0.18738	490.557	362.115	140.817	145.216	39.3469	0	0	483.412
0.21544	598.691	513.875	319.119	311.389	222.87	44.9109	0	541.293
0.24771	690.944	659.421	502.024	479.958	414.899	244.046	190.629	582.661
0.2848	757.738	785.196	673.911	636.353	599.443	441.099	383.535	602.587
0.32746	791.424	878.807	819.649	766.78	760.796	619.297	560.178	597.753
0.37649	787.202	930.539	926.405	859.878	885.365	763.695	706.089	566.921
0.43288	743.664	934.519	985.134	908.026	963.201	862.897	810.09	511.118
0.4977	662.884	889.343	991.531	908.104	988.999	910.242	865.413	433.525
0.57224	550.032	798.044	946.268	861.569	962.419	904.266	870.134	339.05
0.65793	412.601	667.446	854.52	773.877	887.688	848.385	826.894	233.698
0.75646	259.391	507.024	724.894	653.402	772.609	749.923	742.016	123.831
0.86975	99.4315	327.541	568.014	510.089	627.213	618.728	624.258	15.4685
1	0	139.723	395.073	354.14	462.332	465.679	483.464	0
1.14976	0	0	216.568	194.909	288.351	301.364	329.356	0
1.32194	0	0	41.4147	40.1683	114.287	135.091	170.631	0
1.51991	0	0	0	0	0	0	14.4003	0
1.74753	0	0	0	0	0	0	0	0
2.00923	0	0	0	0	0	0	0	0
2.31013	0	0	0	0	0	0	0	0
2.65609	0	0	0	0	0	0	0	0
3.05386	0	0	0	0	0	0	0	0
3.51119	0	0	0	0	0	0	0	0
4.03702	0	0	0	0	0	0	0	0
4.64159	0	0	0	0	0	0	0	0
5.3367	0	0	0	0	0	0	0	0
6.13591	0	0	0	0	0	0	0	0
7.0548	0	0	0	0	0	0	0	0
8.11131	0	0	0	0	0	0	0	0
9.32603	0	0	0	0	0	0	0	0
10.7227	0	0	0	0	0	0	0	0
12.3285	0	0	0	0	0	0	0	0
14.1747	0	0	0	0	0	0	0	0
16.2975	0	0	0	0	0	0	0	0
18.7382	0	0	0	0	0	0	0	0
21.5444	0	0	0	0	0	0	0	0
24.7708	0	0	0	0	0	0	0	0
28.4804	0	0	0	0	0	0	0	0
32.7455	0	0	0	0	0	0	0	0
37.6494	0	0	0	0	0	0	0	0
43.2876	0	0	0	0	0	0	0	0
49.7702	0	0	0	0	0	0	0	0
57.2237	0	0	0	0	0	0	0	0
65.7933	0	0	0	0	0	0	0	0
75.6463	0	0	0	0	0	0	0	0
86.9749	0	0	0	0	0	0	0	0
100	0	0	0	0	0	0	0	0
114.976	0	0	0	0	0	0	0	0
132.194	0	0	0	0	0	0	0	0
151.991	0	0	0	0	0	0	0	0
174.753	0	0	0	0	0	0	0	0
200.923	0	0	0	0	0	0	0	0
231.013	0	0	0	0	0	0	0	1.38113
265.609	0	0	0	0	0	0	0	2.85768
305.386	0	0	0	1.31122	0	0	0	4.14502
351.119	0.15636	0	1.5052	2.72866	0.69165	0	0	5.26683
403.702	1.45887	0.3595	2.87788	3.96399	1.92442	0.88843	0.13961	6.2443
464.159	2.59336	1.60059	4.07404	5.0403	2.9991	1.91226	0.9725	7.0956
533.67	3.58155	2.68153	5.11604	5.97788	3.9354	2.80536	1.70086	7.83689
613.591	4.44196	3.62292	6.02359	6.79436	4.75092	3.58348	2.3365	8.48235
705.48	5.19101	4.44259	6.81382	7.50527	5.46106	4.26114	2.89049	9.04434
811.131	5.84303	5.15613	7.50178	8.12418	6.07932	4.85122	3.37295	9.5335
932.603	6.41053	5.77722	8.10075	8.66299	6.6176	5.3649	3.793	9.95924
1072.27	6.90446	6.31777	8.62208	9.13198	7.08612	5.81206	4.15866	10.3297
1232.85	7.33435	6.78823	9.0758	9.54013	7.49388	6.20125	4.47692	10.6521
1417.47	7.70843	7.19767	9.47065	9.89532	7.84873	6.53995	4.7539	10.9327
1629.75	8.03392	7.55394	9.81423	10.2044	8.15751	6.83469	4.99494	11.1768
1873.82	8.31711	7.86392	10.1132	10.4733	8.42619	7.09115	5.20468	11.3891
2154.43	8.56349	8.13362	10.3733	10.7073	8.65997	7.3143	5.38718	11.5739
2477.08	8.77784	8.36826	10.5996	10.9109	8.86339	7.50846	5.54596	11.7346
2848.04	8.96431	8.57239	10.7965	11.088	9.04036	7.67739	5.68409	11.8744
3274.55	9.12653	8.74997	10.9678	11.242	9.19432	7.82435	5.80429	11.9961
3764.94	9.26764	8.90445	11.1167	11.3761	9.32826	7.9522	5.90885	12.1019
4328.76	9.39039	9.03883	11.2464	11.4927	9.44477	8.06341	5.9998	12.1939
4977.02	9.49717	9.15572	11.3591	11.5941	9.54613	8.16016	6.07893	12.274
5722.37	9.59005	9.25741	11.4573	11.6823	9.63429	8.24432	6.14775	12.3437
6579.33	9.67084	9.34586	11.5426	11.7591	9.71098	8.31752	6.20763	12.4042
7564.63	9.74112	9.42279	11.6168	11.8258	9.77769	8.3812	6.2597	12.4569
8697.49	9.80224	9.48971	11.6814	11.8839	9.83572	8.43659	6.305	12.5028
10000	9.85541	9.54792	11.7375	11.9344	11.367	8.48476	6.34441	12.5427

## Sheet: 99%
Relaxation time(ms)	Intensity(a.u)
	C4A1	C4A2	C4A3	C4A4	C4A5	C4A6	C4A7	C4A8
0.01	0	0	0	0	0	0	0	0
0.0115	0	0	0	0	0	0	0	0
0.01322	0	0	0	0	0	0	0	0
0.0152	0	0	0	0	0	0	0	0
0.01748	0	0	0	0	0	0	0	0
0.02009	0	0	0	0	0	0	0	0
0.0231	0	0	0	0	0	0	0	0
0.02656	0	0	0	0	0	0	0	0
0.03054	0	0	0	0	0	0	0	0
0.03511	0	0	0	0	0	0	0	0
0.04037	0	0	0	0	0	0	0	0
0.04642	0	0	0	0	0	0	0	0
0.05337	0	0	0	0	0	0	0	0
0.06136	0	0	0	0	0	0	0	0
0.07055	0	0	0	0	0	0	0	0
0.08111	0	0	0	0	0	0	0	0
0.09326	0	0	0	0	0	0	0	0
0.10723	0	0	0	0	0	0	0	0
0.12329	0	0	0	0	0	0	0	0
0.14175	0	0	0	0	0	0	0	0
0.16298	128.101	0	108.823	0	0	0	0	0
0.18738	292.937	126.103	261.99	69.0363	10.8522	0	0	85.8996
0.21544	471.542	365.424	426.154	253.481	216.04	0	73.3071	243.331
0.24771	649.479	612.866	587.498	444.778	432.28	183.277	289.195	405.43
0.2848	811.298	847.699	731.723	627.053	641.942	421.072	504.71	558.54
0.32746	942.306	1049.74	845.766	785.006	827.625	643.076	702.237	689.523
0.37649	1030.27	1201.71	919.363	905.671	974.162	831.496	865.783	787.291
0.43288	1066.78	1291.23	946.201	979.825	1070.31	972.019	982.734	844.038
0.4977	1048.09	1312.06	924.5	1002.85	1109.85	1055.27	1045.11	855.985
0.57224	975.282	1264.43	856.937	974.899	1091.98	1077.53	1050.14	823.533
0.65793	853.749	1154.49	749.947	900.446	1020.88	1040.63	1000.05	750.822
0.75646	692.145	992.867	612.572	787.249	904.698	951.032	901.238	644.828
0.86975	501.051	792.939	455.123	645.061	754.047	818.503	762.975	514.206
1	291.604	568.933	287.885	484.284	580.523	654.481	595.994	368.109
1.14976	74.3303	334.335	120.085	314.811	395.327	470.623	411.149	215.185
1.32194	0	100.753	0	145.197	208.275	277.639	218.379	62.8622
1.51991	0	0	0	0	27.2173	84.5383	26.0395	0
1.74753	0	0	0	0	0	0	0	0
2.00923	0	0	0	0	0	0	0	0
2.31013	0	0	0	0	0	0	0	0
2.65609	0	0	0	0	0	0	0	0
3.05386	0	0	0	0	0	0	0	0
3.51119	0	0	0	0	0	0	0	0
4.03702	0	0	0	0	0	0	0	0
4.64159	0	0	0	0	0	0	0	0
5.3367	0	0	0	0	0	0	0	0
6.13591	0	0	0	0	0	0	0	0
7.0548	0	0	0	0	0	0	0	0
8.11131	0	0	0	0	0	0	0	0
9.32603	0	0	0	0	0	0	0	0
10.7227	0	0	0	0	0	0	0	0
12.3285	0	0	0	0	0	0	0	0
14.1747	0	0	0	0	0	0	0	0
16.2975	0	0	0	0	0	0	0	0
18.7382	0	0	0	0	0	0	0	0
21.5444	0	0	0	0	0	0	0	0
24.7708	0	0	0	0	0	0	0	0
28.4804	0	0	0	0	0	0	0	0
32.7455	0	0	0	0	0	0	0	0
37.6494	0	0	0	0	0	0	0	0
43.2876	0	0	0	0	0	0	0	0
49.7702	0	0	0	0	0	0	0	0
57.2237	0	0	0	0	0	0	0	0
65.7933	0	0	0	0	0	0	0	0
75.6463	0	0	0	0	0	0	0	0
86.9749	0	0	0	0	0	0	0	0
100	0	0	0	0	0	0	0	0
114.976	0	0	0	0	0	0	0	0
132.194	0	0	0	0	0	0	0	0
151.991	0	0	0	0	0	0	0	0
174.753	0	0	0	0	0	0	0	0
200.923	0	0	0	0	0	0	0	0
231.013	0	0	0	0	0	0	0	0
265.609	0	0	0	0	0	0	0	0
305.386	0	0	0.90125	0.29803	0.31301	0	0	0
351.119	0	0.44034	2.38418	1.63384	1.78647	0	0	0.17046
403.702	0	2.0459	3.67664	2.80002	3.07145	0	0	1.19214
464.159	0	3.44518	4.8026	3.8166	4.19126	0.82861	0.52701	2.08256
533.67	0.29521	4.66418	5.78345	4.70225	5.16678	1.63408	1.26565	2.85825
613.591	1.08348	5.72587	6.63758	5.47368	6.01649	2.33771	1.91715	3.53382
705.48	1.76995	6.65036	7.38125	6.14539	6.75639	2.95164	2.48781	4.12208
811.131	2.36765	7.45523	8.02865	6.73025	7.40057	3.48673	2.98641	4.63427
932.603	2.88792	8.15588	8.59224	7.2394	7.96137	3.95271	3.42128	5.08012
1072.27	3.34081	8.76579	9.08281	7.68256	8.44954	4.35839	3.8	5.46819
1232.85	3.73495	9.2966	9.50973	8.06825	8.8744	4.71151	4.12968	5.80593
1417.47	4.07794	9.75853	9.88124	8.40389	9.24414	5.01883	4.41663	6.09984
1629.75	4.37639	10.1605	10.2045	8.69596	9.56588	5.28629	4.66635	6.35561
1873.82	4.63609	10.5102	10.4858	8.95014	9.84584	5.51903	4.88366	6.57818
2154.43	4.86207	10.8145	10.7305	9.17129	10.0894	5.72153	5.07273	6.77182
2477.08	5.05867	11.0793	10.9434	9.3637	10.3013	5.89772	5.23726	6.9403
2848.04	5.2297	11.3096	11.1287	9.53109	10.4857	6.05102	5.3804	7.08688
3274.55	5.3785	11.51	11.2898	9.67672	10.6461	6.18439	5.50492	7.21439
3764.94	5.50793	11.6843	11.43	9.8034	10.7857	6.30042	5.61325	7.32531
4328.76	5.62053	11.836	11.5519	9.91361	10.9071	6.40135	5.70749	7.42181
4977.02	5.71848	11.9679	11.658	10.0095	11.0127	6.48915	5.78948	7.50575
5722.37	5.80368	12.0826	11.7503	10.0929	11.1045	6.56553	5.8608	7.57877
6579.33	5.87779	12.1825	11.8305	10.1654	11.1844	6.63197	5.92284	7.64229
7564.63	5.94226	12.2693	11.9003	10.2285	11.2539	6.68976	5.9768	7.69753
8697.49	5.99833	12.3448	11.9611	10.2834	11.3144	6.74003	6.02374	7.74559
10000	6.04711	12.4105	12.0139	10.3311	11.367	6.78375	6.06457	7.78739

## Sheet: Saturated water
Relaxation time(ms)	Intensity(a.u)
	C5A1	C5A2	C5A3	C5A4	C5A5	C5A6	C5A7	C5A8
0.01	0	0	0	0	0	0	0	0
0.0115	0	0	0	0	0	0	0	0
0.01322	0	0	0	0	0	0	0	0
0.0152	0	0	0	0	0	0	0	0
0.01748	0	0	0	0	0	0	0	0
0.02009	0	0	0	0	0	0	0	0
0.0231	0	0	0	0	0	0	0	0
0.02656	0	0	0	0	0	0	0	0
0.03054	0	0	0	0	0	0	0	0
0.03511	0	0	0	0	0	0	0	0
0.04037	0	0	0	0	0	0	0	0
0.04642	0	0	0	0	0	0	0	0
0.05337	0	0	0	0	0	0	0	0
0.06136	0	0	0	0	0	0	0	0
0.07055	0	0	0	0	0	0	0	0
0.08111	0	0	0	0	0	0	0	0
0.09326	0	0	0	0	0	0	0	0
0.10723	0	0	0	0	0	0	0	0
0.12329	0	0	0	0	0	0	0	0
0.14175	0	0	0	0	0	0	0	0
0.16298	0	0	0	0	0	0	0	0
0.18738	12.61	0	0	0	0	0	0	0
0.21544	129.416	27.7742	13.4234	0	35.222	0	0	0
0.24771	268.543	174.485	148.235	82.389	191.861	100.728	138.333	0
0.2848	424.786	342.65	303.183	236.725	371.771	271.196	303.722	82.9165
0.32746	591.38	525.13	471.682	406.664	567.536	458.865	484.823	271.522
0.37649	760.411	713.406	645.846	584.487	770.222	655.263	673.517	473.793
0.43288	923.311	898.113	816.985	761.567	969.922	850.902	860.728	680.178
0.4977	1071.38	1069.61	976.153	928.885	1156.34	1035.84	1036.94	880.44
0.57224	1196.33	1218.57	1114.71	1077.57	1319.43	1200.26	1192.73	1064.27
0.65793	1290.78	1336.56	1224.86	1199.41	1450.03	1335.13	1319.37	1221.93
0.75646	1348.76	1416.61	1300.19	1287.43	1540.42	1432.68	1409.36	1344.81
0.86975	1366.08	1453.67	1336.05	1336.29	1584.92	1487.02	1456.97	1426.06
1	1340.7	1445.03	1329.95	1342.74	1580.3	1494.53	1458.73	1460.99
1.14976	1272.98	1390.56	1281.74	1305.86	1526.11	1454.21	1413.76	1447.5
1.32194	1165.73	1292.88	1193.7	1227.31	1424.78	1367.83	1323.97	1386.26
1.51991	1024.21	1157.24	1070.5	1111.22	1281.58	1239.95	1194.04	1280.78
1.74753	855.86	991.276	918.864	964.123	1104.33	1077.72	1031.18	1137.28
2.00923	669.863	804.5	747.179	794.443	902.831	890.406	844.613	964.301
2.31013	476.456	607.576	564.852	611.929	688.13	688.696	644.846	772.087
2.65609	286.075	411.434	381.544	426.82	471.594	483.833	442.756	571.759
3.05386	108.402	226.284	206.351	248.912	263.924	286.585	248.616	374.312
3.51119	0	60.6879	47.0219	86.6596	74.2361	106.271	71.1981	189.613
4.03702	0	0	0	0	0	0	0	25.5411
4.64159	0	0	0	0	0	0	0	0
5.3367	0	0	0	0	0	0	0	0
6.13591	0	0	0	0	0	0	0	0
7.0548	0	0	0	0	0	0	0	0
8.11131	0	0	0	0	0	0	0	0
9.32603	0	0	0	0	0	0	0	0
10.7227	0	0	0	0	0	0	0	0
12.3285	0	0	0	0	0	0	0	0
14.1747	10.7922	22.9492	10.0612	10.4674	13.4217	12.5422	9.52926	6.22098
16.2975	38.537	51.5248	32.4297	35.0509	38.3057	39.4148	33.2566	30.9467
18.7382	60.0437	73.3613	49.8672	54.3868	57.6067	60.4526	51.8043	50.5032
21.5444	75.3539	88.6054	62.3061	68.1736	71.2811	75.4276	65.0651	64.7
24.7708	85.0266	97.8924	70.1611	76.8993	79.8184	84.8741	73.4705	73.9143
28.4804	89.8619	102.092	74.0669	81.2716	83.9464	89.5663	77.6903	78.7877
32.7455	90.741	102.152	74.7356	82.0764	84.4724	90.3642	78.4776	80.0697
37.6494	88.5288	98.9943	72.8707	80.0891	82.1896	88.1155	76.5783	78.5163
43.2876	84.0157	93.4612	69.1186	76.0206	77.8231	83.5978	72.6767	74.8301
49.7702	77.8886	86.2815	64.0418	70.4905	72.0021	77.488	67.3689	69.6289
57.2237	70.7204	78.0617	58.1106	64.0161	65.2507	70.3517	61.1527	63.4329
65.7933	62.9721	69.288	51.7038	57.0146	57.99	62.6446	54.4291	56.6637
75.6463	55.0022	60.3375	45.1165	49.8107	50.5467	54.7215	47.5104	49.6516
86.9749	47.0799	51.4917	38.57	42.6483	43.1656	46.8486	40.631	42.6465
100	39.4029	42.9523	32.2243	35.7036	36.0227	39.2182	33.9602	35.8298
114.976	32.1031	34.8561	26.189	29.0973	29.2379	31.9619	27.614	29.3274
132.194	25.2604	27.2888	20.5337	22.9065	22.8871	25.1637	21.6663	23.2204
151.991	18.9234	20.2965	15.2974	17.1743	17.0118	18.8702	16.1584	17.5557
174.753	13.1126	13.896	10.4989	11.9186	11.6285	13.1007	11.1127	12.3542
200.923	7.82776	8.08303	6.14035	7.13883	6.73496	7.85436	6.5267	7.61779
231.013	5.31341	2.83836	2.203	2.82162	2.31607	3.11622	2.38355	11.4098
265.609	7.63519	1.12269	0	0	0	1.64352	0	15.8456
305.386	9.62757	2.70659	0	0	0	4.74035	0	19.7121
351.119	11.3394	4.5007	0	1.82984	0	7.42854	0	23.0809
403.702	12.8121	7.09843	0	5.10701	0	9.76231	0	26.0153
464.159	14.0804	9.36094	0.68266	7.96875	2.91262	11.8767	1.0955	28.5706
533.67	15.1738	11.3293	3.48056	10.4655	6.58991	14.7756	4.3715	30.7954
613.591	16.1173	13.0413	5.9205	12.6417	9.79982	17.303	7.2299	32.7321
705.48	16.9323	14.5292	8.04659	14.5371	12.5998	19.5056	9.72127	34.4177
811.131	17.6367	15.8222	9.89846	16.187	15.0401	21.4244	11.8933	35.8847
932.603	18.2461	16.9462	11.5099	17.6238	17.1678	23.0949	13.7843	37.1613
1072.27	18.7735	17.9223	12.914	18.8735	19.0203	24.5494	15.4303	38.2721
1232.85	19.2304	18.7697	14.1358	19.9601	20.6335	25.8145	16.8642	39.2386
1417.47	19.6262	19.5072	15.1988	20.9065	22.039	26.9165	18.1126	40.0795
1629.75	20.2582	20.1478	16.1236	21.7297	23.2622	27.875	19.199	40.811
1873.82	20.8277	20.7044	16.9281	22.4455	24.3268	28.7088	20.1443	41.4474
2154.43	21.3225	21.1879	17.628	23.068	25.2531	29.434	20.9668	42.001
2477.08	21.7525	21.6081	18.2368	23.6094	26.0591	30.0647	21.6823	42.4826
2848.04	22.1263	21.9733	18.7664	24.0803	26.7603	30.6133	22.3049	42.9016
3274.55	22.4512	22.2907	19.2276	24.4898	27.3705	31.0907	22.8465	43.266
3764.94	22.7336	22.5665	19.6289	24.8459	27.9013	31.5063	23.3177	43.583
4328.76	22.9791	22.8064	19.978	25.1556	28.3631	31.8678	23.7275	43.8587
4977.02	23.1928	23.0152	20.2816	25.425	28.7648	32.1823	24.0841	44.0985
5722.37	23.3787	23.1969	20.5457	25.6592	29.1143	32.4557	24.3942	44.3072
6579.33	23.5404	23.3548	20.7755	25.8633	29.4183	32.6936	24.664	44.4886
7564.63	23.6809	23.4921	20.9753	26.0408	29.6827	32.9004	24.8986	44.6464
8697.49	23.8032	23.6115	21.1491	26.1952	29.913	33.0804	25.103	44.7837
10000	23.9094	23.7154	21.3002	26.3294	30.1133	33.2368	25.2808	44.9031

## Sheet: Saturated water&centrifugation
Relaxation time(ms)	Intensity(a.u)
	C6A1	C6A2	C6A3	C6A4	C6A5	C6A6	C6A7	C6A8
0.01	0	0	0	0	0	0	0	--
0.0115	0	0	0	0	0	0	0	--
0.01322	0	0	0	0	0	0	0	--
0.0152	0	0	0	0	0	0	0	--
0.01748	0	0	0	0	0	0	0	--
0.02009	0	0	0	0	0	0	0	--
0.0231	0	0	0	0	0	0	0	--
0.02656	0	0	0	0	0	0	0	--
0.03054	0	0	0	0	0	0	0	--
0.03511	0	0	0	0	0	0	0	--
0.04037	0	0	0	0	0	0	0	--
0.04642	0	0	0	0	0	0	0	--
0.05337	0	0	0	0	0	0	0	--
0.06136	0	0	0	0	0	0	0	--
0.07055	0	0	0	0	0	0	0	--
0.08111	0	0	0	0	0	0	0	--
0.09326	0	0	0	0	0	0	0	--
0.10723	0	0	0	0	0	0	0	--
0.12329	0	0	0	0	0	0	0	--
0.14175	0	0	0	0	0	0	0	--
0.16298	0	0	0	0	0	0	0	--
0.18738	0	0	0	0	0	0	0	--
0.21544	0	0	0	0	0	0	0	--
0.24771	0	0	0	0	0	0	0	--
0.2848	39.7735	0	0	31.8188	0	0	26.5157	--
0.32746	116.53	34.9982	32.665	93.224	23.3322	18.8991	77.6867	--
0.37649	197.992	98.9898	92.3905	158.394	65.9932	53.4545	131.995	--
0.43288	280.217	165.363	154.339	224.174	110.242	89.2962	186.811	--
0.4977	359.098	230.722	215.34	287.278	153.814	124.59	239.398	--
0.57224	430.608	291.588	272.149	344.487	194.392	157.458	287.072	--
0.65793	491.031	344.638	321.662	392.825	229.759	186.105	327.354	--
0.75646	537.166	386.924	361.129	429.733	257.95	208.939	358.111	--
0.86975	566.514	416.081	388.342	453.211	277.387	224.684	377.676	--
1	577.437	430.495	401.796	461.949	286.997	232.467	384.958	--
1.14976	569.259	429.424	400.796	455.407	286.283	231.889	379.506	--
1.32194	542.312	413.056	385.519	433.85	275.371	223.05	361.541	--
1.51991	497.891	382.499	356.999	398.312	255	206.55	331.927	--
1.74753	438.135	339.698	317.052	350.508	226.466	183.437	292.09	--
2.00923	365.85	287.281	268.128	292.68	191.52	155.131	243.9	--
2.31013	284.289	228.331	213.109	227.431	152.221	123.299	189.526	--
2.65609	196.936	166.123	155.048	157.549	110.749	89.7065	131.29	--
3.05386	107.286	103.817	96.8955	85.8291	69.2111	56.061	71.5243	--
3.51119	18.6584	44.1797	41.2344	14.9267	29.4532	23.8571	12.4389	--
4.03702	0	0	0	0	0	0	0	--
4.64159	0	0	0	0	0	0	0	--
5.3367	0	0	0	0	0	0	0	--
6.13591	0	0	0	0	0	0	0	--
7.0548	0	0	0	0	0	0	0	--
8.11131	0	0	0	0	0	0	0	--
9.32603	0	0	0	0	0	0	0	--
10.7227	0	0	0	0	0	0	0	--
12.3285	0	1.19535	1.11566	0	0.7969	0.64549	0	--
14.1747	0	3.57923	3.34062	0	2.38615	1.93278	0	--
16.2975	0.08702	6.34525	5.92224	0.06962	4.23017	3.42644	0.05801	--
18.7382	1.33386	9.69629	9.04987	1.06709	6.46419	5.23599	0.88924	--
21.5444	2.74053	11.9752	11.1769	2.19243	7.98347	6.46661	1.82702	--
24.7708	3.84954	13.0813	12.2092	3.07964	8.72084	7.06388	2.56636	--
28.4804	4.6147	13.1637	12.2861	3.69176	8.77578	7.10838	3.07647	--
32.7455	5.0624	12.4116	11.5842	4.04992	8.27442	6.70228	3.37494	--
37.6494	5.23476	11.0178	10.2833	4.18781	7.3452	5.94961	3.48984	--
43.2876	5.18353	9.16089	8.55016	4.14683	6.10726	4.94688	3.45569	--
49.7702	4.96171	6.99695	6.53049	3.96937	4.66464	3.77836	3.30781	--
57.2237	4.61695	4.65602	4.34562	3.69356	3.10402	2.51425	3.07797	--
65.7933	4.1898	2.24213	2.09266	3.35184	1.49475	1.21075	2.7932	--
75.6463	3.71332	0	0	2.97065	0	0	2.47554	--
86.9749	3.21347	0	0	2.57078	0	0	2.14232	--
100	2.70998	0	0	2.16799	0	0	1.80665	--
114.976	2.21724	0	0	1.77379	0	0	1.47816	--
132.194	1.74527	0	0	1.39622	0	0	1.16351	--
151.991	1.30066	0	0	1.04053	0	0	0.86711	--
174.753	0.8873	0	0	0.70984	0	0	0.59153	--
200.923	0.50705	0	0	0.40564	0	0	0.33803	--
231.013	0.1603	0	0	0.12824	0	0	0.10687	--
265.609	0	0	0	0	0	0	0	--
305.386	0	0	0	0	0	0	0	--
351.119	0	0	0	0	0	0	0	--
403.702	0	0	0	0	0	0	0	--
464.159	0	0	0	0	0	0	0	--
533.67	0	0	0	0	0	0	0	--
613.591	0	0	0	0	0	0	0	--
705.48	0	0	0	0	0	0	0	--
811.131	0	0	0	0	0	0	0	--
932.603	0	0	0	0	0	0	0	--
1072.27	0	0	0	0	0	0	0	--
1232.85	--	--	--	0	0	--	0	--
1417.47	--	--	--	0	0	--	0	--
1629.75	--	--	--	0	0	--	0	--
1873.82	--	--	--	0	0	--	0	--
2154.43	--	--	--	0	0	--	0	--
2477.08	--	--	--	0	0	--	0	--
2848.04	--	--	--	0	0	--	0	--
3274.55	--	--	--	0	0	--	0	--
3764.94	--	--	--	0	0	--	0	--
4328.76	--	--	--	0	0	--	0	--
4977.02	--	--	--	0	0	--	0	--
5722.37	--	--	--	0	0	--	0	--
6579.33	--	--	--	0	0	--	0	--
7564.63	--	--	--	0	0	--	0	--
8697.49	--	--	--	0	0	--	0	--
10000	--	--	--	0	0	--	0	--
